# Supplementary material for: Nanoliposomal Delivery of MicroRNA-203 Suppresses Migration of Triple-Negative Breast Cancer through Distinct Target Suppression
Source: Noncoding RNA. 2021 Jul 27;7(3):45. doi: 10.3390/ncrna7030045 (PMC8395754; doi:10.3390/ncrna7030045)
Supplement: Supplementary file 1 [file ncrna-07-00045-s001.zip]

Archive with 1 entries (1 files):
- ncrna-1236427-supplementary.pdf
